# Supplementary material for: Cloning, Expression Analysis and SNP Screening of the kiss1 Gene in Male Schizothorax biddulphi
Source: Genes (Basel). 2023 Apr 3;14(4):862. doi: 10.3390/genes14040862 (PMC10137902; doi:10.3390/genes14040862)
Supplement: Supplementary file 1 [file genes-14-00862-s001.zip]

Archive with 1 entries (1 files):
- genes-2285034-supplementary.xlsx
