# Supplementary material for: Cloning, Expression Analysis and SNP Screening of the kiss1 Gene in Male Schizothorax biddulphi
Source: Genes (Basel). 2023 Apr 3;14(4):862. doi: 10.3390/genes14040862 (PMC10137902; doi:10.3390/genes14040862)
Supplement: Supplementary file 1 [file genes-14-00862-s001.zip › genes-2285034-supplementary.xlsx]

## Sheet: Sheet1
Table S1 The accession number and protein sequence of other fish in the phylogenetic tree analysis
Species	Accession number	Protein sequence
Onychostoma macrolepis	KAF4107520.1	MMLLTIVLLLSVANGDTYPSGHFQYYLEDETPEETSLRELRGTDTRPTAGSPSPKLSMLFSMGAGPQRKT WWWSPEKPYTKRRQNVAYYNLNSFGLRYGKREQNMPVK
Schizothorax richardsonii	AIL56343.1	LTIILLLSVAKGDTYPSGHVQYYLEDETPEETSLRDLRGTDTRPTAGSPSPKLSMLFSMGAGPQRNAWWWSPERSYTKRRQNVAYYNLNSFGLRYGKREQNM
Sinocyclocheilus tingi	APT42866.1	MMLLPIILMLSVANGDTYPSGHFQYYLEDETPEETSLQVLRGTDSRPTAGSPSPKLSVHFSMSAGPQRNTQWWSPERPYSKRRQNVAYYNLNSFGLRYGKREQNMLARFKQKIPIK
Labeo catla	AIZ66894.1	MMLLTIILMLSGANGDTYPSRHFQYYLEDETPEETSLRVLRGTDTRPTAGSPSPKLSMHFSMGAGPPLSTWWWSPERPYTKRRQNVAYYNLNSFGLRYGKREQNMLAGFKQHIPVK
Cyprinus carpio	KTG38456.1	MMLLTIILMLSLANGDTYPSGHFQYYLEDESPEETSLRVLRGTDTHPTAGSPSPKLSVHFSMSADPQRNTQWWSPERPYTKRKQNVAYYNLNSFGLRYGKREQNMLAEFKQKIAIK
Tor putitora	AIZ03572.1	MMLLTIILLLSVANGDTYPSGHFQYYLEDETPEETSLRDLRGTDTRPTAGSPSPQLSMHFSMGAGPQRNTWWWSPERPYTKRRQNVAYYNLNSFGLRYGKREQNMP
Labeo rohita	AHN05518.1	MMLLPIILVLSVANGDTYPSRLFQYYLEYETPEETSLRVLRGTDSHPTAESPSPKLSMHFSMGAGPQRNTWWWSPERPYTKRRQNVAYYNLNSFGLRYGKREQNMLAGFKQHIPVK
Anabarilius grahami	ROL46005.1	MFFVLFGILLYFDSVLLAFGNILFLSGLAFIIGLRRTAHFFFQRQKLRSSAFFLGGVALVLLRWPRIGMLVETYGFVLLFKSFFPMAFGFLATVLNIPFLTTRGGLWRSATHRGGYDAEQKHIKMMLLTIILMLSVAIGDTYPSGHFQYYLEDETPDETSLRVLRGTDARPTAGSPSPKLSMHFSMGAGPQRSTWWSPERPYTKRRQNVAYYNLNSFGLRYGKREQDMLAGFKQKIPVNKVLHPLLYGIICFLGFLVVILLILLFNIVSSMKSGLRRDHMTSETGESTALRPNNVLSVSPLSGGDDSSSTSSGTPEGSLADLSSISQRYVSLQERSKTSDYINVSESVSPGQVDFNNKIMAVDYVNVKEESRRKKINRKGHASCDDGTTSVSSDASNES…
Danio rerio	ACT10282.1	MMLLTVILMLSVARVHTNPSGHFQYYLEDETPEETSLRVLRGTDTRPTDGSPPSKLSALFSMGAGPQKNTWWWSPESPYTKRRQNVAYYNLNSFGLRYGKREQDMLTRLIQKSPVK
Gobiocypris rarus	AHH83757.1	MMLLTIILMLSVVIGDTYSPGHVQYYLEDGTPEETSLRVLRGADTRPTAGSPSPKLSMHFSMGAGPPLSTWWWFPERPYTKRRHNVAYYNLNSFGFRYGKREQNMRAGFKQKIPVK
Carassius auratus	ACK77790.1	MKLLTIILMLSVANGDPYPSGHFQYYLEDETPKESLQVLRGTDTRPMAGSPSPKLSVHFSMSADPQRNTRWWAPVRPYTKRKQNVAYYNLNSFGLRYGKREQNMLAEFKQKIPMK
Tribolodon brandtii	ASU91841.1	ETSLRVLRRTDSRPTAGSPSPKLSVHFSMGAGPQRNTWWLSPEPYTNRRQRVAYYNLNSFGLRYGKREQNMLAG
Osteochilus vittatus	QKG01959.1	TSLRVLRGTDTHPTAGSPSGKLSVHFSMDAGPQRNTWWWSPEKPYRKRRQNVAYYNLNSFGLRYGKREQ
Clarias magur	AWK21963.1	LRGTDTRPTAESPSPKLSMHFSMGAGPQRNTWWWSPERPYTKRRQNVAYYNLNSFGLRY
Heteropneustes fossilis	QPD01600.1	SPSPKLSMHFSMGAGPPLSTWWWYPERPYTKRRQNVAYDNLNSFGLRYGKREQNMLAGFKQHIPVK
Triplophysa tibetana	KAA0707738.1	MCLKVGLTTRYPSPNTTSTPASAKKDESPAETALRVLRGNDVQSSKPSAHISMGVTNPILGSGPQKTAWWWSPERPYTKRRQNMAYYNLNSFGLRYGKREQNMLAEFKQIPVNSQRYTTLHYRCKDTDYINISEGTLNLNNKKSCNIDYENVTEAQKKITEKDHKNCDDGNASDSSDTSVESTVHYSKVVFPKADK
Seriola lalandi	AEF32393.1	MMPRLIVALMVATLSTEVYSTSTVTSTHLSEDQAILKTLRELSHASVPPSAKNSGNLAADKIHLADGKFPRTGWWFLKVVLPQTVKKRHDVSSYNLNSFGLRYGK
Rachycentron canadum	ANJ46819.1	MPRLFVALMMAALSTEVYTSSSVTSIHYSEDQMILNALRDLSHASLLPSAKNFVDLAADKSHSADGKFPRTGWWIPKVVLPQTAKKRHNVSSYNMNSFGLRYGK
Anoplopoma fimbria	AKN78944.1	MQARLIIALMMAASSTEVYTTYNEDQKIIKALRDSSHASIPPLTKSSRNLPADEVHSADGKFPRKGWWMSKVVLPQIRKRQDVSTYNLNSFGLRYGK
Bagarius yarrelli	TST85788.1	MVMVFSEEFRNLTLTVKFDATPNEKVLKILQRIGTRPTPELSSDYFTDMSKPWLRSGIPSSTWWWHVKNPHLESKRRQNLVSYNLNSFGNVSDIKDGTFRMSDIICNPDLDNPDNDHLNNLQTYTACNNDSSSTSSDGSCSSVSIKDQQKTDKQQYMSLENSLQGPHYENIPEGKSTNTQNYEKRKAKKNRDYVNIMEQQGISPLQGRKMDQIDEDESQTSGESSSDESDDNSVDYTTVVFK
Ictidomys tridecemlineatus	XP_005330451.2	MNALISWPLLLFLCATSFGDPLAKVAPVDDPRPIGQRLGPLTALDPWEQDLRCTERKPVPAGPSPRGVSLCPPGESPAGPQVMGPCSPRSRLIPAPRGAVLVQREKDLSSYNWNSFGLRYGKRQTAPGSRRGGAEPGPGRRCGQ
Marmota monax	XP_046319241.1	MLRGEWNSGGAGFVQSRHAPASACFQDLPLLIRMKALISWPLLLFLCATSFGDPLAKVAPVDDPRPIGQRLGPLRALDPWEQDLRCTERKPVPAGPSPRGASLCPPGESSAGPQVMGPCSPRSRLIPAPRGAVLVQREKDLSSYNWNSFGLRYGKRQTAPGSRRGGAEPGPGRRCGQ
Dicentrarchus labrax	ACM07422.1	MPRLIVALMIAALSTEIYNTSMISSYHSKDQVILKALRDLSHASILASAKNSGNLPADKVHSADGKFPRSEWLISKLVLPQTIKKRQDVSSYNLNSFGLRYGK
Amphiprion clarkii	QID05230.1	MMPPLIVVLMVAALSAEVHTSISLKSTFYRQDQAILKILRNLSHASTVQSAKSFGNSLVEIHSADGIFPRPGWWIAKMVFPQTIKKRQDLSSYNLNSYGLRYGK
Amphiprion sebae	AJP70562.1	MMPPLFVVLMVAALSAEVHTSISLKSTFYRQDQAILKILRNLSHASTVQSAKSSGNSLVEIHSADGIFPRPGWWIAKMVFPQTIKKRQDLSSYNLNSYGLRYGK
Alosa alosa	KAG5274662.1	MLSILLILIIATCCGRSFPTGVSDPLNTNAEEDVLRILRGASAAQMMGPSSIFSPQPPEEVDNNRLEMMELPRSLWWFSKEMAIPEMKKRRNLSSYNLNSFGLRYGK
Odontesthes bonariensis	AHA46378.1	DHTILKVLRDLRRWSALPSPKILGNAVDGGFPKAGWWITKVVFPQTTNKRQDVSSYNLNSFGLRYGK
Epinephelus bruneus	ADF59544.1	MPRLIVALMMAALSTEVCTTGSLKSTYHSEDQRVLKALRDLSHASIPPSAKSSVNLPADRVHSADGKFPRSGWWISKVIFPQTIKKHQDVSSYNLNSFGLRYGK
Larimichthys crocea	TMS19587.1	MAALLAEAYTTSSLKSSYYSEDQIILKALRDLRHASMAPSARSSGNVSADEVHSAGRKFPKTEWWISKVVFPQPIKKRQDVSSYNLNSFGLRYGK
Chrysiptera cyanea	BAO21623.1	MMPPLVVVLMVAALSAEVHTSISLKSTFYRQDQAILKVLRDLSHASTVQSAKNPGNSLVEFHSADGTFPRPGWWIAKMIFPQTVKKRQDLSSYNFNSYGLRYGK
Sander vitreus	AFV25604.1	MPRLIVALMMAALSTEVYITGSMKSTYDSEDQAILKALRDLSHASIVLSAETSGNLPADKIHSADGKFLRTGWWFLPQTVRKRQDVSSYNLNSFGLRYGK
Lates calcarifer	XP_050930503.1	MPWLIVALMMAALSTEVYTTGSLKSTHYSKDQSILKALRDLSHASMPPSANTGNLRAVEIHLTDGKFLRTGWWIPKVVLPQTMKKRQDVSSYNLNSFGLRYGK
Siniperca chuatsi	QYY49470.1	MMPRLIVALMMAALSTEVYTTSSLKSTYYSQDQAILKALRDLSHASILPSAKSSGNLLADNVHSADGKFSRTGWWISKVFLPQTIKKRQDVSSYNLNSFGLRYGK
Sebastes schlegelii	AIZ68243.1	MMPRLIVALMMAALSTEVYITSSLTSTYYSEDQEILKALRDLSHASLPPSVKSSGNLPADEVHSADGKFPRAGWWISKVVLPQTTKKRQDVSSYNLNSFGLRYGKRQET
Anguilla anguilla	XP_035245162.1	MTDMLWARSAPAPLSHATILLLTVVSMVTIRFGETRSLRYTPYTADEDPEIAAMRVLRQMNEELSTEAPPSPHRPAHWPTALANPLPGGAGLPRRSWWWYPEVPPQQAKKRENFSSYNWNSFGLRYGK
Hemibagrus wyckioides	KAG7319116.1	MVGISEFQKIGVGLSGFGIFFLLFGVLLYFDSVLLAFGNILFLTGLAFIIGLKRTAHFFFQRQKLRASSFFLGGVALVVLRWPRIGILVESYGFVLLFKSFFPMAFGFLGTLLNMPILTTLFNYSGSSSSMVAEEVQRFSFCKLWRLLEMLLLAVILLLSVTLGESNPTREYTEDVAPEERVLEVLQRIAAQPTPEPLASKLSSHLFMEMSNPWLRPRIPSSSWWWHIEKPHPETKRRQNLASYNLNSFGLRYGK
Megalops atlanticus	KAG7477746.1	MSAGVCWLQKRLGLVWWGVGGAPCAPRTVTQVTEGYNNGPPIHEVKHQGNGKQHGQTLSSPSKQGKEDRRAVGWVPGNVVHTHTHTHTPSTMLLLAVMLMLAARLGETYPPGSLRYTPYSEDEGPEQAAMRVLREMNRASTSAPPSSGLSASLPLVLTNPLLRADLPRGPQWWYPQMPHPQSKKRQNLSSYNWNSFGLRYGK
Astyanax mexicanus	XP_049327815.1	MLLLMMMLILTVTLGRTYPTAYYAEDEAPEDSLFRVLQRLDLMSRLGSPASKPSADLPADEASPPLSRGSSRGGWWHPETLHPEMKRRNNLASYNLNSFGLRYGK
Silurus meridionalis	XP_046730475.1	MLLFAVILLLSATLGESNPKQEYAEDVTSEERVLRFLQRIAAQPTHEPLASKLLPHHAMNMPNPWLSAQLPSSLWWWHPENPHPETKRRQNLSPYNLNSFGLRYGKXDQAMATE
Albula glossodonta	KAG9352792.1	METVEQRTGCVRDCAGEAEAGEDKYAVVYPRIGTIVVLGTMLHLLLIVMLMMAVGLGDMHPAGSLRYTPYAEDEGPEQAAMRVLREMNRRSISAPPSSHSSGQLPSVLTKPLLGMGLPRRAWWWYPELPPPQAKKRENLSSYNWNSFGLRYGK
Danionella translucida	TRZ01864.1	MITITEFQKIGVGLSGFGVFFVLFGILLYFDSVLLAFGNILFLCGLAFIIGLKRTAHFFFQRQKLRSSAFFLGGVALVLLRWPRIGMLVETYGFVLLFNFQTRECKALKQFQMVKMLLLIITLMFAVALTDKNLGHFQHYFEDKSTDVQSVKLPGRKDTCLRVKSPPLKLATLFTRAAGSQRNKWWAIERVLSKRRQKTVYYNQNSFGLRYGKRNGDMFTDLKNTYL
